# Supplementary material for: Endometrial Cancer Detection Using a Cervical DNA Methylation Assay (MPap) in Women with Abnormal Uterine Bleeding: A Multicenter Hospital-Based Validation Study
Source: Cancers (Basel). 2022 Sep 5;14(17):4343. doi: 10.3390/cancers14174343 (PMC9454900; doi:10.3390/cancers14174343)
Supplement: Supplementary file 1 [file cancers-14-04343-s001.zip]

Archive with 1 entries (1 files):
- cancers-1877307-supplementary.pdf
